# Supplementary material for: Rna M6a Methylation Regulates Glycolysis of Beige Fat and Contributes to Systemic Metabolic Homeostasis
Source: Adv Sci (Weinh). 2023 Jul 5;10(25):2300436. doi: 10.1002/advs.202300436 (PMC10477848; doi:10.1002/advs.202300436)
Supplement: Supplementary file 2 — Supplemental Table 1 [file ADVS-10-2300436-s002.xlsx]

## Sheet: Table S1
Table S1. List of genes enriched in KEGG pathways
Category	Term		PValue	Genes	Count	%	List Total	Pop Hits	Pop Total	Fold Enrichment	Bonferroni	Benjamini	FDR
KEGG_PATHWAY	mmu01200	Carbon metabolism	1.28052e-18	DLST, ACADM, PFKL, ACO2, ACADS, EHHADH, PGAM1, HK2, DLAT, ACSS2, OGDH, GPI1, IDH3A, HADHA, PKM, ACSS1, PDHA1, SUCLA2, PCCA, ENO1	20	0.0902975	78	116	7691	17.0004	1.45979e-16	1.45979e-16	1.45629e-15
KEGG_PATHWAY	mmu01130	Biosynthesis of antibiotics	1.15687e-14	ACAA2, DLST, ACADM, PFKL, ACO2, EHHADH, PGAM1, HK2, DLAT, ACSS2, OGDH, GPI1, HADHA, IDH3A, PKM, ACSS1, PDHA1, SUCLA2, UGP2, PCCA, ENO1	21	0.0948124	78	214	7691	9.67595	1.31628e-12	6.5814e-13	1.31339e-11
KEGG_PATHWAY	mmu01100	Metabolic pathways	1.0134e-10	IMPA2, NDUFB5, EHHADH, PGAM1, HK2, ACSS2, OGDH, GPI1, UQCRQ, HADHA, PKM, ASPA, ACSS1, PDHA1, ITPK1, SUCLA2, LIPT1, AGPAT2, ENO1, ACAA2, DLST, CRLS1, NDUFB11, ACADM, ACO2, PFKL, ACADS, DHRS9, DLAT, ACADL, IDH3A, PMM1, GBE1, PYGM, NDUFV2, PCCA, UGP2, NAT8L	38	0.171565	78	1269	7691	2.95264	1.15528e-08	3.85094e-09	1.15251e-07
KEGG_PATHWAY	mmu00010	Glycolysis	1.46493e-08	PKM, ACSS1, PFKL, HK2, PGAM1, DLAT, PDHA1, ACSS2, GPI1, ENO1	10	0.0451488	78	66	7691	14.9398	1.67002e-06	4.17505e-07	1.66601e-05
KEGG_PATHWAY	mmu01212	Fatty acid metabolism	3.1375e-08	ACAA2, CPT1B, ACADM, CPT2, ACADS, EHHADH, ELOVL6, ACADL, HADHA	9	0.0406339	78	51	7691	17.4005	3.57674e-06	7.15349e-07	3.56816e-05
KEGG_PATHWAY	mmu00640	Propanoate metabolism	2.07033e-07	ACSS1, ACADM, EHHADH, ACSS2, SUCLA2, HADHA, PCCA	7	0.0316041	78	27	7691	25.5636	2.36015e-05	3.93362e-06	0.000235451
KEGG_PATHWAY	mmu00071	Fatty acid degradation	4.68684e-07	ACAA2, CPT1B, ACADM, CPT2, ACADS, EHHADH, ACADL, HADHA	8	0.036119	78	49	7691	16.0984	5.34286e-05	7.63283e-06	0.000533016
KEGG_PATHWAY	mmu00020	Citrate cycle (TCA cycle)	6.09132e-07	DLST, ACO2, DLAT, PDHA1, SUCLA2, OGDH, IDH3A	7	0.0316041	78	32	7691	21.5693	6.94387e-05	8.6801e-06	0.000692741
KEGG_PATHWAY	mmu00620	Pyruvate metabolism	3.89328e-05	PKM, ACSS1, ACYP2, DLAT, PDHA1, ACSS2	6	0.0270893	78	39	7691	15.1696	0.00442859	0.000493037	0.0442679
KEGG_PATHWAY	mmu03320	PPAR signaling pathway	0.000138072	CPT1B, PPARA, ACADM, CPT2, EHHADH, UCP1, ACADL	7	0.0316041	78	80	7691	8.62772	0.015618	0.00157289	0.156911
KEGG_PATHWAY	mmu00280	Valine, leucine and isoleucine degradation	0.000207646	ACAA2, ACADM, ACADS, EHHADH, HADHA, PCCA	6	0.0270893	78	55	7691	10.7566	0.023396	0.00214987	0.235894
KEGG_PATHWAY	mmu00500	Starch and sucrose metabolism	0.000269998	GBE1, PYGM, HK2, GPI1, UGP2	5	0.0225744	78	32	7691	15.4067	0.0303149	0.00256204	0.306629
KEGG_PATHWAY	mmu04922	Glucagon signaling pathway	0.00046761	PKM, CPT1B, PPARA, PYGM, PGAM1, PDHA1, PPARGC1A	7	0.0316041	78	100	7691	6.90218	0.0519234	0.00409314	0.530508
KEGG_PATHWAY	mmu01230	Biosynthesis of amino acids	0.000936598	PKM, PFKL, ACO2, PGAM1, IDH3A, ENO1	6	0.0270893	78	76	7691	7.78441	0.101315	0.00760113	1.06
KEGG_PATHWAY	mmu05016	Huntington's disease	0.00353495	NDUFB11, NDUFB5, COX7A2, CYCS, NDUFV2, UCP1, PPARGC1A, UQCRQ	8	0.036119	78	198	7691	3.98394	0.332154	0.0265543	3.94727
KEGG_PATHWAY	mmu05230	Central carbon metabolism in cancer	0.00374656	PKM, PFKL, HK2, PGAM1, PDHA1	5	0.0225744	78	64	7691	7.70333	0.34813	0.0263899	4.17899
KEGG_PATHWAY	mmu04932	Non-alcoholic fatty liver disease (NAFLD)	0.00472761	PPARA, NDUFB11, NDUFB5, COX7A2, CYCS, NDUFV2, UQCRQ	7	0.0316041	78	157	7691	4.39629	0.417383	0.0312784	5.24664
KEGG_PATHWAY	mmu04931	Insulin resistance	0.00476839	CPT1B, PPARA, PPP1R3B, PYGM, PPARGC1A, PPARGC1B	6	0.0270893	78	110	7691	5.37832	0.420098	0.0298184	5.29079
KEGG_PATHWAY	mmu05010	Alzheimer's disease	0.00838926	NDUFB11, NDUFB5, COX7A2, ATP2A1, CYCS, NDUFV2, UQCRQ	7	0.0316041	78	177	7691	3.89954	0.617264	0.0492916	9.13638
KEGG_PATHWAY	mmu00520	Amino sugar and nucleotide sugar metabolism	0.0127798	HK2, GPI1, UGP2, PMM1	4	0.0180595	78	49	7691	8.04919	0.769218	0.0706911	13.6081
KEGG_PATHWAY	mmu00310	Lysine degradation	0.0150062	DLST, EHHADH, OGDH, HADHA	4	0.0180595	78	52	7691	7.58481	0.821591	0.0788015	15.7982
KEGG_PATHWAY	mmu05012	Parkinson's disease	0.0165033	NDUFB11, NDUFB5, COX7A2, CYCS, NDUFV2, UQCRQ	6	0.0270893	78	149	7691	3.97057	0.849993	0.0826172	17.2422
KEGG_PATHWAY	mmu00062	Fatty acid elongation	0.0275329	ACAA2, ELOVL6, HADHA	3	0.0135446	78	26	7691	11.3772	0.958529	0.129233	27.2043
KEGG_PATHWAY	mmu00650	Butanoate metabolism	0.0295456	ACADS, EHHADH, HADHA	3	0.0135446	78	27	7691	10.9558	0.967253	0.132775	28.8994
KEGG_PATHWAY	mmu00052	Galactose metabolism	0.0404375	PFKL, HK2, UGP2	3	0.0135446	78	32	7691	9.24399	0.990956	0.171573	37.4646
KEGG_PATHWAY	mmu04260	Cardiac muscle contraction	0.0416307	COX7A2, TPM2, UQCRQ, TPM1	4	0.0180595	78	77	7691	5.12221	0.992152	0.170094	38.3433
KEGG_PATHWAY	mmu00410	beta-Alanine metabolism	0.0427726	ACADM, EHHADH, HADHA	3	0.0135446	78	33	7691	8.96387	0.99315	0.16854	39.1737
KEGG_PATHWAY	mmu05410	Hypertrophic cardiomyopathy (HCM)	0.0443777	DES, TPM2, TTN, TPM1	4	0.0180595	78	79	7691	4.99253	0.994342	0.16874	40.3236
KEGG_PATHWAY	mmu00051	Fructose and mannose metabolism	0.0451572	PFKL, HK2, PMM1	3	0.0135446	78	34	7691	8.70023	0.994845	0.166105	40.8748
KEGG_PATHWAY	mmu05414	Dilated cardiomyopathy	0.0501366	DES, TPM2, TTN, TPM1	4	0.0180595	78	83	7691	4.75193	0.99716	0.177544	44.288
KEGG_PATHWAY	mmu00190	Oxidative phosphorylation	0.0502467	NDUFB11, NDUFB5, COX7A2, NDUFV2, UQCRQ	5	0.0225744	78	139	7691	3.54685	0.997197	0.172695	44.3614
KEGG_PATHWAY	mmu00564	Glycerophospholipid metabolism	0.0677356	GPD2, GPD1, CRLS1, AGPAT2	4	0.0180595	78	94	7691	4.19585	0.999663	0.221097	54.962
KEGG_PATHWAY	mmu00380	Tryptophan metabolism	0.0801319	EHHADH, OGDH, HADHA	3	0.0135446	78	47	7691	6.29378	0.999927	0.250644	61.322
KEGG_PATHWAY	mmu04066	HIF-1 signaling pathway	0.0820714	HK2, EGLN1, PDHA1, ENO1	4	0.0180595	78	102	7691	3.86677	0.999942	0.249587	62.2394

## Sheet: Table S2
Table S2. List of primer sequences used in the experiments
Primer	Forward	Reverse	Purpose
Hk2	TGATCGCCTGCTTATTCACGG	AACCGCCTAGAAATCTCCAGA	For RT-qPCR
Pfkl	TCACTACTGTTCCTGCGTTCC	CTAAGGGAAGAGCCCCAGAG	For RT-qPCR
Pkm	GCCGCCTGGACATTGACTC	CCATGAGAGAAATTCAGCCGAG	For RT-qPCR
Mettl3	CTGGGCACTTGGATTTAAGGAA	TGAGAGGTGGTGTAGCAACTT	For RT-qPCR
Virma	ATGTCATGGAAACTGCACCTC	GAGTGCTGAAAACCAAACCCA	For RT-qPCR
Mettl14	CTGAGAGTGCGGATAGCATTG	GAGCAGATGTATCATAGGAAGCC	For RT-qPCR
Wtap	GAACCTCTTCCTAAAAAGGTCCG	TTAACTCATCCCGTGCCATAAC	For RT-qPCR
Alkbh5	CGCGGTCATCAACGACTACC	ATGGGCTTGAACTGGAACTTG	For RT-qPCR
Fto	TTCATGCTGGATGACCTCAATG	GCCAACTGACAGCGTTCTAAG	For RT-qPCR
Ki67	ATCATTGACCGCTCCTTTAGGT	GCTCGCCTTGATGGTTCCT	For RT-qPCR
Pdgfrα	ATGAGAGTGAGATCGAAGGCA	CGGCAAGGTATGATGGCAGAG	For RT-qPCR
Igf2bp2	GTCCTACTCAAGTCCGGCTAC	CATATTCAGCCAACAGCCCAT	For RT-qPCR
36b4	AGATTCGGGATATGCTGTTGGC	TCGGGTCCTAGACCAGTGTTC	For RT-qPCR
Hakai	TCCTTGGGTGGTCTTGATGTT	CGGCTTAACTTTGCTGGCT	For RT-qPCR
Mettl5	AACTAGAGAGTCGCCTGCAAG	CTGCAACCGCTTTGTTTTCAA	For RT-qPCR
Mettl16	GACAAACCACCTGACTTCGCA	TCTGACTGCTTCGGGGTCTT	For RT-qPCR
Rbm15	CGAGTCCGCTGTGTGAAAC	TCCCCACGAGAACTGGAGTC	For RT-qPCR
Tle3	CGGCTTCTGACACTGTTCAC	CGCAGCGAAATCCCAGAGT	For RT-qPCR
Resistin	AAGAACCTTTCATTTCCCCTCCT	GTCCAGCAATTTAAGCCAATGTT	For RT-qPCR
Gsta3	AGATCGACGGGATGAAACTGG	CAGATCCGCCACTCCTTCT	For RT-qPCR
Lyz2	GAATGGAATGGCTGGCTACT	CGTGCTGAGCTAAACACACC	For RT-qPCR
Cited1	AACCTTGGAGTGAAGGATCGC	GTAGGAGAGCCTATTGGAGATGT	For RT-qPCR
Ear2	CCACAAAGCAGACAGGGAAAC	GCATGAGGCAAGCATTAGGAC	For RT-qPCR
Tmem26	ACCCTGTCATCCCACAGAG	TGTTTGGTGGAGTCCTAAGGTC	For RT-qPCR
Hoxa9	CCCCGACTTCAGTCCTTGC	GATGCACGTAGGGGTGGTG	For RT-qPCR
Pgc1a	AAACTTGCTAGCGGTTCTCAC	GGCAATCCGTCTTCATCCAC	For RT-qPCR
Cox4b	CTGCCCGGAGTCTGGTAATG	CAGTCAACGTAGGGGGTCATC	For RT-qPCR
Elovl3	TTCTCACGCGGGTTAAAAATGG	TCTCGAAGTCATAGGGTTGCAT	For RT-qPCR
Glut4	GTGACTGGAACACTGGTCCTA	CCAGCCACGTTGCATTGTAG	For RT-qPCR
Igf2bp1	CGGCAACCTCAACGAGAGT	GTAGCCGGATTTGACCAAGAA	For RT-qPCR
Igf2bp3	GAAGTTGAGCACTCGGTCCC	CAGTGTTCACTTGCTCACAGCT	For RT-qPCR
Ythdc1	GTCCACATTGCCTGTAAATGAGA	GGAAGCACCCAGTGTATAGGA	For RT-qPCR
Ythdc2	ACCGACTAAGTCAATCTCTTGGT	AGGCTCCTAACAGCATGTTTTG	For RT-qPCR
Ythdf1	ACAGTTACCCCTCGATGAGTG	GGTAGTGAGATACGGGATGGGA	For RT-qPCR
Ythdf2	GAGCAGAGACCAAAAGGTCAAG	CTGTGGGCTCAAGTAAGGTTC	For RT-qPCR
Ythdf3	CATAGGGCAACAGAGGAAACAG	ATCTCCAGCCGTGGACCAT	For RT-qPCR
Hk2-RIP	TGAGGAGATGGACCTCTTGG	AAGGCCAAGGATTGGGTATC	For RIP-qPCR
Pfkl-RIP	TCACTACTGTTCCTGCGTTCC	CTAAGGGAAGAGCCCCAGAG	For RIP-qPCR
Pkm-RIP	TGGGACACCAGGGAAAATTA	TAGGGCTGGGAATTCTGACA	For RIP-qPCR
